# Supplementary material for: Certain Adenylated Non-Coding RNAs, Including 5′ Leader Sequences of Primary MicroRNA Transcripts, Accumulate in Mouse Cells following Depletion of the RNA Helicase MTR4
Source: PLoS One. 2014 Jun 13;9(6):e99430. doi: 10.1371/journal.pone.0099430 (PMC4057207; doi:10.1371/journal.pone.0099430)
Supplement: Table S4 — All oligos used for qPCR. (XLSX) [file pone.0099430.s006.xlsx]

## Sheet: Table_S4_Oligos
Table S4. All oligos used for qPCR
Amplification Target	forward primer	reverse primer	amplicon size	span intron?
Cyclophillin B	gcaagttccatcgtgtcatc	ctttcctcctgtgccatctc	77 bp	Y; #2
Mtr4	cagttgaaggctgcacacat	cactgaatggcttctctttgg	133 bp	Y; #3&4
snoRNA U3	tagagcacccgaaaccacgag	tccctctcaccctcccaaag	133 bp	N/A
snoRNA U3	tagagcacccgaaaccacgag	aggagggaagaacgatcatcaatg	116 bp	N/A
microRNAs
mir322 5'leader a	tggcaagagtgatccagatg	aagcagggtgtggtggatag	112 bp	N/A
mir322 pri b	caccagcagatcctggaaat	gcgcttcatgttttgaacct	138 bp	N/A
let-7b 5'leader a	tgagtacagcctgcagatgg	cagattgaggaagcctctgg	87 bp	N/A
let-7b pri b	ctatggctctagtggcctgtg	aacatcactgccctgaaacc	113 bp	N/A
mir138-1 5'leader a	cagagccacctttggatcat	cactgcacctctgctctacg	79 bp	N/A
let-7c2 5'leader a	gtccccagctctccttcttc	agtcttggcgtagagctgga	70 bp	N/A
let-7c2 pri b	tacgccaagactgactgacg	ggccacttcaggaaagacag	110 bp	N/A
mir503 5'leader a	gggcaggggcttagtctagt	gatgccttgtcccttcttca	102 bp	N/A
a Comparable to Amplicon 1 depicted schematically in Figure 6A
b Comparable to Amplicon 2 depicted schematically in Figure 6A
